# Supplementary material for: Rare Germline Variants in CDKN2A‐Negative Children and Adolescents With Cutaneous Melanoma
Source: Pigment Cell Melanoma Res. 2026 Feb 11;39(2):e70079. doi: 10.1111/pcmr.70079 (PMC12916466; doi:10.1111/pcmr.70079)
Supplement: Supplementary file 1 — Table S1: List of cancer genes. Table S2: Variants identified in cutaneous melanoma susceptibility genes. Table S3: Variants identified in other cancer genes. [file PCMR-39-0-s001.xlsx]

## Sheet: Content
Content
Supplementary Table 1	Cancer Genes
Supplementary Table 2	Variants in Cancer Genes
Supplementary Table 3	Variants in Other Cancer Genes

## Sheet: TableS1
Supplementary Table 1 | Cancer Genes
Gene
ABCA4
ABCD1
ABI1
ABL1
ABL2
ACD
AFF1
AKAP9
AKT1
AKT2
ALDH2
ALK
AMER1
APC
ARHGAP26
ARHGEF12
ARID1A
ARID2
ARID5B
ASXL1
ATIC
ATM
ATR
ATRX
AXIN2
BAP1
BARD1
BCL10
BCL11A
BCL11B
BCR
BIRC3
BLM
BMP4
BMPR1A
BRAF
BRCA1
BRCA2
BRIP1
BTK
BUB1B
CAMTA1
CANT1
CARD11
CARS
CASP10
CASP8
CBFA2T3
CBL
CBLB
CBLC
CCNB1IP1
CCND1
CCND2
CCND3
CCNE1
CD274
CD74
CD79A
CD79B
CDC25A
CDC73
CDH1
CDH11
CDK12
CDK4
CDK6
CDKN1A
CDKN1C
CDKN2A
CDKN2C
CDX2
CEBPA
CHEK2
CHN1
CIC
CIITA
CLP1
CNBP
COLCA2
CREB1
CREBBP
CRTC1
CTNNB1
CYLD
CYSLTR2
DAXX
DDB2
DDX5
DDX6
DEK
DICER1
DIP2B
DIS3L2
DKC1
DNMT3A
DUSP10
DUX4L1
EBF1
EGFR
EIF1AX
EIF3H
ELANE
ELK4
EP300
EPCAM
ERBB2
ERCC1
ERCC2
ERCC3
ERCC4
ERCC5
ETV6
EXT1
EXT2
EZH2
EZR
FAM175A
FANCA
FANCB
FANCC
FANCD2
FANCE
FANCF
FANCG
FANCI
FANCL
FANCM
FAP
FBXO11
FBXW7
FGFR1
FGFR2
FGFR3
FH
FHIT
FLCN
FLNA
FLT3
FOXL2
FOXO1
FOXO3
FOXO4
FOXP1
FUBP1
G6PC3
GAR1
GATA1
GATA2
GATA3
GNA11
GNAQ
GNAS
GPC3
GREM1
H3F3A
HAX1
HEY1
HOXA11
HOXA13
HOXB13
HRAS
IDH1
IDH2
IGF2R
IKZF1
IL2
IL21R
IL6ST
IL7R
IRF4
ITK
JAK1
JAK2
JAK3
JUN
KAT6A
KAT6B
KDM5A
KDM5C
KDM6A
KDR
KIT
KLF6
KLK2
KMT2A
KMT2C
KMT2D
KRAS
KTN1
LAMA5
LASP1
LCK
LCP1
LIFR
LRIG3
MAF
MAFB
MALAT1
MAML2
MAP2K1
MAP2K2
MAP2K4
MAX
MBD4
MDM2
MDM4
MECOM
MED12
MEN1
MET
MFN2
MITF
MLH1
MLLT6
MN1
MNX1
MPL
MRE11
MSH2
MSH6
MSI2
MSN
MTCP1
MUC1
MUTYH
MYB
MYC
MYCL
MYCN
MYD88
MYNN
NACA
NAF1
NBN
NCOA1
NCOA2
NCOA4
NDRG1
NF1
NF2
NFE2L2
NFKB2
NHP2
NIN
NKX2-1
NOP10
NOTCH1
NOTCH2
NPAT
NPM1
NR4A3
NRAS
NSD1
NTHL1
NTRK1
NTRK3
NUMA1
NUP214
NUP98
OCA2
OLIG2
OTX2
PALB2
PALLD
PAX5
PAX8
PBRM1
PCM1
PDCD1LG2
PDGFB
PDGFRA
PDGFRB
PER1
PHF6
PHOX2B
PIK3CA
PIK3R1
PIM1
PINK1
PLCB4
PMEL
PML
PMS1
PMS2
POLD1
POLD3
POLE
POT1
POU2AF1
POU5F1
PPARG
PPM1D
PPP2R1A
PRCC
PRDM1
PRF1
PRKAR1A
PRRX1
PSIP1
PTCH1
PTEN
PTPN11
RAB27A
RAC1
RAD50
RAD51B
RAD51C
RAD51D
RAF1
RAG1
RAG2
RALGDS
RAP1GDS1
RB1
RBM8A
RECQL4
REL
RET
RHBDF2
RHOH
RHPN2
RINT1
RMI2
ROS1
RPL11
RPL35A
RPL5
RPS17
RPS19
RPS20
RPS24
RPS7
RTEL1
RUNX1
SBDS
SCG5
SCN9A
SDC4
SDHA
SDHAF2
SDHB
SDHC
SDHD
SET
SETD2
SF3B1
SH2B3
SH2D1A
SHOC2
SHROOM2
SLC34A2
SLC45A2
SLCO2A1
SMAD4
SMAD7
SMAD9
SMARCA4
SMARCB1
SMC1A
SMO
SOCS1
SOS1
SOX2
SPRED1
SRGAP3
SRSF2
SRSF3
STK11
STN1
STX11
STXBP2
SUFU
SYK
TCF12
TCF7L1
TCF7L2
TERC
TERF1
TERF2
TERF2IP
TERT
TET1
TET2
TFE3
TFPT
TGFBR1
TGFBR2
THRAP3
TINF2
TMEM127
TMPRSS2
TNFAIP3
TNFRSF14
TNFRSF17
TOP1
TP53
TRIM24
TSC1
TSC2
TSHR
TYK2
TYR
TYRP1
U2AF1
UNC13D
VHL
VTI1A
WAS
WIF1
WRAP53
WRN
WT1
XPA
XPC
XPO1
XRCC2
XRCC3
XRCC6
YWHAE
ZBTB16
ZNF331
ZRSR2

## Sheet: TableS2
Supplementary Table 2 | Variants in cutaneous melanoma genes
Sample ID	Impact	Consequence	Gene	Refseq Transcript ID	Nucleotide Change	Reqseq Protein ID	Amino Acid Change	Chromosome	Position	RefAllele	AltAllele	RefCount	AltCount	Var Quality	dbSNP	gnomAD NFE	ClinVar Variant ID	ClinVar Significance	AlphaMissense
MELA_1024	MODERATE	missense_variant	ATM	NM_000051.3	c.875C>T	NP_000042.3	p.(Pro292Leu)	11	108115727	C	T	27	30	994	rs747727055	1.47128e-05	229794	Likely pathogenic	pathogenic
MELA_1097	MODERATE	missense_variant	ATM	NM_000051.3	c.4324T>C	NP_000042.3	p.(Tyr1442His)	11	108160416	T	C	25	35	900	rs201666889	0.000543926	127385	Conflicting classifications of pathogenicity	pathogenic
MELA_0988	HIGH	frameshift_variant	ATM	NM_000051.3	c.5712dup	NP_000042.3	p.(Ser1905IlefsTer25)	11	108178655	T	TA	34	19	431	rs587781730	2.94057e-05	141416	Pathogenic/Likely pathogenic	na
MELA_0984	HIGH	splice_acceptor_variant	ATM	NM_000051.3	c.7630-1G>A	NP_000042.3	.	11	108202605	G	A	34	36	919	na	0	969935	Pathogenic/Likely pathogenic	na
MELA_1073	MODERATE	missense_variant	MC1R	NM_002386.3	c.133T>C	NP_002377.4	p.(Phe45Leu)	16	89985799	T	C	39	49	1315	rs61996344	0.000470519	470702	Benign/Likely benign	pathogenic
MELA_1047	MODERATE	missense_variant	MC1R	NM_002386.3	c.178G>T	NP_002377.4	p.(Val60Leu)	16	89985844	G	T	14	23	733	rs1805005	0.117413	14311	Benign/Likely benign	benign
MELA_1075	MODERATE	missense_variant	MC1R	NM_002386.3	c.178G>T	NP_002377.4	p.(Val60Leu)	16	89985844	G	T	57	55	1501	rs1805005	0.117413	14311	Benign/Likely benign	benign
MELA_1108	MODERATE	missense_variant	MC1R	NM_002386.3	c.178G>T	NP_002377.4	p.(Val60Leu)	16	89985844	G	T	48	47	1136	rs1805005	0.117413	14311	Benign/Likely benign	benign
MELA_1072	MODERATE	missense_variant	MC1R	NM_002386.3	c.178G>T	NP_002377.4	p.(Val60Leu)	16	89985844	G	T	61	48	1140	rs1805005	0.117413	14311	Benign/Likely benign	benign
MELA_1008	MODERATE	missense_variant	MC1R	NM_002386.3	c.178G>T	NP_002377.4	p.(Val60Leu)	16	89985844	G	T	54	40	1032	rs1805005	0.117413	14311	Benign/Likely benign	benign
MELA_1017	MODERATE	missense_variant	MC1R	NM_002386.3	c.178G>T	NP_002377.4	p.(Val60Leu)	16	89985844	G	T	39	57	1323	rs1805005	0.117413	14311	Benign/Likely benign	benign
MELA_1112	MODERATE	missense_variant	MC1R	NM_002386.3	c.178G>T	NP_002377.4	p.(Val60Leu)	16	89985844	G	T	5	4	91	rs1805005	0.117413	14311	Benign/Likely benign	benign
MELA_1015	MODERATE	missense_variant	MC1R	NM_002386.3	c.178G>T	NP_002377.4	p.(Val60Leu)	16	89985844	G	T	41	47	1336	rs1805005	0.117413	14311	Benign/Likely benign	benign
MELA_0970	MODERATE	missense_variant	MC1R	NM_002386.3	c.178G>T	NP_002377.4	p.(Val60Leu)	16	89985844	G	T	46	47	1174	rs1805005	0.117413	14311	Benign/Likely benign	benign
MELA_1115	MODERATE	missense_variant	MC1R	NM_002386.3	c.178G>T	NP_002377.4	p.(Val60Leu)	16	89985844	G	T	33	45	1035	rs1805005	0.117413	14311	Benign/Likely benign	benign
MELA_1070	MODERATE	missense_variant	MC1R	NM_002386.3	c.178G>T	NP_002377.4	p.(Val60Leu)	16	89985844	G	T	60	42	1125	rs1805005	0.117413	14311	Benign/Likely benign	benign
MELA_1035	MODERATE	missense_variant	MC1R	NM_002386.3	c.178G>T	NP_002377.4	p.(Val60Leu)	16	89985844	G	T	23	51	1479	rs1805005	0.117413	14311	Benign/Likely benign	benign
MELA_1069	MODERATE	missense_variant	MC1R	NM_002386.3	c.178G>T	NP_002377.4	p.(Val60Leu)	16	89985844	G	T	23	17	536	rs1805005	0.117413	14311	Benign/Likely benign	benign
MELA_0974	MODERATE	missense_variant	MC1R	NM_002386.3	c.178G>T	NP_002377.4	p.(Val60Leu)	16	89985844	G	T	53	60	1724	rs1805005	0.117413	14311	Benign/Likely benign	benign
MELA_1066	MODERATE	missense_variant	MC1R	NM_002386.3	c.178G>T	NP_002377.4	p.(Val60Leu)	16	89985844	G	T	59	34	954	rs1805005	0.117413	14311	Benign/Likely benign	benign
MELA_1011	MODERATE	missense_variant	MC1R	NM_002386.3	c.178G>T	NP_002377.4	p.(Val60Leu)	16	89985844	G	T	39	43	1062	rs1805005	0.117413	14311	Benign/Likely benign	benign
MELA_0976	MODERATE	missense_variant	MC1R	NM_002386.3	c.178G>T	NP_002377.4	p.(Val60Leu)	16	89985844	G	T	4	6	174	rs1805005	0.117413	14311	Benign/Likely benign	benign
MELA_1093	MODERATE	missense_variant	MC1R	NM_002386.3	c.178G>T	NP_002377.4	p.(Val60Leu)	16	89985844	G	T	49	56	1496	rs1805005	0.117413	14311	Benign/Likely benign	benign
MELA_0993	MODERATE	missense_variant	MC1R	NM_002386.3	c.178G>T	NP_002377.4	p.(Val60Leu)	16	89985844	G	T	69	55	1545	rs1805005	0.117413	14311	Benign/Likely benign	benign
MELA_1106	MODERATE	missense_variant	MC1R	NM_002386.3	c.178G>T	NP_002377.4	p.(Val60Leu)	16	89985844	G	T	39	32	860	rs1805005	0.117413	14311	Benign/Likely benign	benign
MELA_1026	MODERATE	missense_variant	MC1R	NM_002386.3	c.178G>T	NP_002377.4	p.(Val60Leu)	16	89985844	G	T	51	55	1599	rs1805005	0.117413	14311	Benign/Likely benign	benign
MELA_1105	MODERATE	missense_variant	MC1R	NM_002386.3	c.178G>T	NP_002377.4	p.(Val60Leu)	16	89985844	G	T	1	64	2193	rs1805005	0.117413	14311	Benign/Likely benign	benign
MELA_1054	MODERATE	missense_variant	MC1R	NM_002386.3	c.178G>T	NP_002377.4	p.(Val60Leu)	16	89985844	G	T	0	181	6290	rs1805005	0.117413	14311	Benign/Likely benign	benign
MELA_1102	MODERATE	missense_variant	MC1R	NM_002386.3	c.178G>T	NP_002377.4	p.(Val60Leu)	16	89985844	G	T	77	83	2109	rs1805005	0.117413	14311	Benign/Likely benign	benign
MELA_1025	MODERATE	missense_variant	MC1R	NM_002386.3	c.178G>T	NP_002377.4	p.(Val60Leu)	16	89985844	G	T	31	49	1458	rs1805005	0.117413	14311	Benign/Likely benign	benign
MELA_1098	MODERATE	missense_variant	MC1R	NM_002386.3	c.178G>T	NP_002377.4	p.(Val60Leu)	16	89985844	G	T	37	30	684	rs1805005	0.117413	14311	Benign/Likely benign	benign
MELA_0984	MODERATE	missense_variant	MC1R	NM_002386.3	c.178G>T	NP_002377.4	p.(Val60Leu)	16	89985844	G	T	54	34	784	rs1805005	0.117413	14311	Benign/Likely benign	benign
MELA_1001	MODERATE	missense_variant	MC1R	NM_002386.3	c.178G>T	NP_002377.4	p.(Val60Leu)	16	89985844	G	T	0	103	3473	rs1805005	0.117413	14311	Benign/Likely benign	benign
MELA_1056	MODERATE	missense_variant	MC1R	NM_002386.3	c.178G>T	NP_002377.4	p.(Val60Leu)	16	89985844	G	T	56	60	1698	rs1805005	0.117413	14311	Benign/Likely benign	benign
MELA_1031	MODERATE	missense_variant	MC1R	NM_002386.3	c.178G>T	NP_002377.4	p.(Val60Leu)	16	89985844	G	T	24	43	1100	rs1805005	0.117413	14311	Benign/Likely benign	benign
MELA_1088	MODERATE	missense_variant	MC1R	NM_002386.3	c.178G>T	NP_002377.4	p.(Val60Leu)	16	89985844	G	T	40	41	1074	rs1805005	0.117413	14311	Benign/Likely benign	benign
MELA_1087	MODERATE	missense_variant	MC1R	NM_002386.3	c.178G>T	NP_002377.4	p.(Val60Leu)	16	89985844	G	T	55	52	1264	rs1805005	0.117413	14311	Benign/Likely benign	benign
MELA_1080	MODERATE	missense_variant	MC1R	NM_002386.3	c.178G>T	NP_002377.4	p.(Val60Leu)	16	89985844	G	T	0	105	3557	rs1805005	0.117413	14311	Benign/Likely benign	benign
MELA_1048	MODERATE	missense_variant	MC1R	NM_002386.3	c.178G>T	NP_002377.4	p.(Val60Leu)	16	89985844	G	T	35	45	1342	rs1805005	0.117413	14311	Benign/Likely benign	benign
MELA_1107	MODERATE	missense_variant	MC1R	NM_002386.3	c.247T>C	NP_002377.4	p.(Ser83Pro)	16	89985913	T	C	29	31	956	rs34474212	0.000382241	321422	Conflicting classifications of pathogenicity	ambiguous
MELA_0971	MODERATE	missense_variant	MC1R	NM_002386.3	c.252C>A	NP_002377.4	p.(Asp84Glu)	16	89985918	C	A	45	62	1696	rs1805006	0.00980363	14309	Conflicting classifications of pathogenicity	pathogenic
MELA_1019	MODERATE	missense_variant	MC1R	NM_002386.3	c.252C>A	NP_002377.4	p.(Asp84Glu)	16	89985918	C	A	68	63	1557	rs1805006	0.00980363	14309	Conflicting classifications of pathogenicity	pathogenic
MELA_1116	MODERATE	missense_variant	MC1R	NM_002386.3	c.252C>A	NP_002377.4	p.(Asp84Glu)	16	89985918	C	A	81	72	1609	rs1805006	0.00980363	14309	Conflicting classifications of pathogenicity	pathogenic
MELA_1012	MODERATE	missense_variant	MC1R	NM_002386.3	c.274G>A	NP_002377.4	p.(Val92Met)	16	89985940	G	A	61	55	1269	rs2228479	0.0894669	na	na	benign
MELA_1040	MODERATE	missense_variant	MC1R	NM_002386.3	c.274G>A	NP_002377.4	p.(Val92Met)	16	89985940	G	A	31	47	1347	rs2228479	0.0894669	14308	Benign	benign
MELA_1038	MODERATE	missense_variant	MC1R	NM_002386.3	c.274G>A	NP_002377.4	p.(Val92Met)	16	89985940	G	A	0	95	3063	rs2228479	0.0894669	na	na	benign
MELA_1010	MODERATE	missense_variant	MC1R	NM_002386.3	c.274G>A	NP_002377.4	p.(Val92Met)	16	89985940	G	A	91	107	3180	rs2228479	0.0894669	14308	Benign	benign
MELA_1018	MODERATE	missense_variant	MC1R	NM_002386.3	c.274G>A	NP_002377.4	p.(Val92Met)	16	89985940	G	A	47	45	1291	rs2228479	0.0894669	14308	Benign	benign
MELA_1007	MODERATE	missense_variant	MC1R	NM_002386.3	c.274G>A	NP_002377.4	p.(Val92Met)	16	89985940	G	A	55	38	943	rs2228479	0.0894669	na	na	benign
MELA_1032	MODERATE	missense_variant	MC1R	NM_002386.3	c.274G>A	NP_002377.4	p.(Val92Met)	16	89985940	G	A	55	53	1474	rs2228479	0.0894669	14308	Benign	benign
MELA_1006	MODERATE	missense_variant	MC1R	NM_002386.3	c.274G>A	NP_002377.4	p.(Val92Met)	16	89985940	G	A	27	38	1059	rs2228479	0.0894669	14308	Benign	benign
MELA_1021	MODERATE	missense_variant	MC1R	NM_002386.3	c.274G>A	NP_002377.4	p.(Val92Met)	16	89985940	G	A	48	40	1182	rs2228479	0.0894669	na	na	benign
MELA_1022	MODERATE	missense_variant	MC1R	NM_002386.3	c.274G>A	NP_002377.4	p.(Val92Met)	16	89985940	G	A	109	117	3465	rs2228479	0.0894669	14308	Benign	benign
MELA_1000	MODERATE	missense_variant	MC1R	NM_002386.3	c.274G>A	NP_002377.4	p.(Val92Met)	16	89985940	G	A	21	23	750	rs2228479	0.0894669	na	na	benign
MELA_1027	MODERATE	missense_variant	MC1R	NM_002386.3	c.274G>A	NP_002377.4	p.(Val92Met)	16	89985940	G	A	44	60	1589	rs2228479	0.0894669	na	na	benign
MELA_0998	MODERATE	missense_variant	MC1R	NM_002386.3	c.274G>A	NP_002377.4	p.(Val92Met)	16	89985940	G	A	0	76	2487	rs2228479	0.0894669	14308	Benign	benign
MELA_1062	MODERATE	missense_variant	MC1R	NM_002386.3	c.274G>A	NP_002377.4	p.(Val92Met)	16	89985940	G	A	57	61	1605	rs2228479	0.0894669	na	na	benign
MELA_1092	MODERATE	missense_variant	MC1R	NM_002386.3	c.274G>A	NP_002377.4	p.(Val92Met)	16	89985940	G	A	48	61	1805	rs2228479	0.0894669	na	na	benign
MELA_0975	MODERATE	missense_variant	MC1R	NM_002386.3	c.274G>A	NP_002377.4	p.(Val92Met)	16	89985940	G	A	63	61	1676	rs2228479	0.0894669	14308	Benign	benign
MELA_1067	MODERATE	missense_variant	MC1R	NM_002386.3	c.274G>A	NP_002377.4	p.(Val92Met)	16	89985940	G	A	65	42	1108	rs2228479	0.0894669	14308	Benign	benign
MELA_1112	MODERATE	missense_variant	MC1R	NM_002386.3	c.274G>A	NP_002377.4	p.(Val92Met)	16	89985940	G	A	7	3	67	rs2228479	0.0894669	na	na	benign
MELA_0969	MODERATE	missense_variant	MC1R	NM_002386.3	c.274G>A	NP_002377.4	p.(Val92Met)	16	89985940	G	A	32	46	1496	rs2228479	0.0894669	14308	Benign	benign
MELA_1065	MODERATE	missense_variant	MC1R	NM_002386.3	c.274G>A	NP_002377.4	p.(Val92Met)	16	89985940	G	A	48	33	795	rs2228479	0.0894669	na	na	benign
MELA_1104	MODERATE	missense_variant	MC1R	NM_002386.3	c.274G>A	NP_002377.4	p.(Val92Met)	16	89985940	G	A	0	79	2851	rs2228479	0.0894669	14308	Benign	benign
MELA_1063	MODERATE	missense_variant	MC1R	NM_002386.3	c.274G>A	NP_002377.4	p.(Val92Met)	16	89985940	G	A	39	32	901	rs2228479	0.0894669	14308	Benign	benign
MELA_1078	MODERATE	missense_variant	MC1R	NM_002386.3	c.274G>A	NP_002377.4	p.(Val92Met)	16	89985940	G	A	52	47	1312	rs2228479	0.0894669	na	na	benign
MELA_0988	MODERATE	missense_variant	MC1R	NM_002386.3	c.274G>A	NP_002377.4	p.(Val92Met)	16	89985940	G	A	44	54	1434	rs2228479	0.0894669	14308	Benign	benign
MELA_1079	MODERATE	missense_variant	MC1R	NM_002386.3	c.274G>A	NP_002377.4	p.(Val92Met)	16	89985940	G	A	54	66	1696	rs2228479	0.0894669	14308	Benign	benign
MELA_1051	MODERATE	missense_variant	MC1R	NM_002386.3	c.274G>A	NP_002377.4	p.(Val92Met)	16	89985940	G	A	58	47	1311	rs2228479	0.0894669	14308	Benign	benign
MELA_0991	MODERATE	missense_variant	MC1R	NM_002386.3	c.274G>A	NP_002377.4	p.(Val92Met)	16	89985940	G	A	44	42	1081	rs2228479	0.0894669	na	na	benign
MELA_0994	MODERATE	missense_variant	MC1R	NM_002386.3	c.274G>A	NP_002377.4	p.(Val92Met)	16	89985940	G	A	60	50	1317	rs2228479	0.0894669	na	na	benign
MELA_1089	MODERATE	missense_variant	MC1R	NM_002386.3	c.274G>A	NP_002377.4	p.(Val92Met)	16	89985940	G	A	42	56	1470	rs2228479	0.0894669	14308	Benign	benign
MELA_1011	MODERATE	missense_variant	MC1R	NM_002386.3	c.425G>A	NP_002377.4	p.(Arg142His)	16	89986091	G	A	55	30	862	rs11547464	0.00686644	239153	Benign/Likely benign	benign
MELA_0996	MODERATE	missense_variant	MC1R	NM_002386.3	c.425G>A	NP_002377.4	p.(Arg142His)	16	89986091	G	A	74	60	1768	rs11547464	0.00686644	239153	Benign/Likely benign	benign
MELA_1029	MODERATE	missense_variant	MC1R	NM_002386.3	c.451C>T	NP_002377.4	p.(Arg151Cys)	16	89986117	C	T	112	105	2933	rs1805007	0.0740812	14312	Conflicting classifications of pathogenicity	benign
MELA_1102	MODERATE	missense_variant	MC1R	NM_002386.3	c.451C>T	NP_002377.4	p.(Arg151Cys)	16	89986117	C	T	124	107	2883	rs1805007	0.0740812	14312	Conflicting classifications of pathogenicity	benign
MELA_1025	MODERATE	missense_variant	MC1R	NM_002386.3	c.451C>T	NP_002377.4	p.(Arg151Cys)	16	89986117	C	T	70	45	1141	rs1805007	0.0740812	14312	Conflicting classifications of pathogenicity	benign
MELA_1091	MODERATE	missense_variant	MC1R	NM_002386.3	c.451C>T	NP_002377.4	p.(Arg151Cys)	16	89986117	C	T	29	44	1424	rs1805007	0.0740812	14312	Conflicting classifications of pathogenicity	benign
MELA_1028	MODERATE	missense_variant	MC1R	NM_002386.3	c.451C>T	NP_002377.4	p.(Arg151Cys)	16	89986117	C	T	50	52	1597	rs1805007	0.0740812	14312	Conflicting classifications of pathogenicity	benign
MELA_1106	MODERATE	missense_variant	MC1R	NM_002386.3	c.451C>T	NP_002377.4	p.(Arg151Cys)	16	89986117	C	T	40	54	1509	rs1805007	0.0740812	14312	Conflicting classifications of pathogenicity	benign
MELA_1032	MODERATE	missense_variant	MC1R	NM_002386.3	c.451C>T	NP_002377.4	p.(Arg151Cys)	16	89986117	C	T	51	60	1579	rs1805007	0.0740812	14312	Conflicting classifications of pathogenicity	benign
MELA_1071	MODERATE	missense_variant	MC1R	NM_002386.3	c.451C>T	NP_002377.4	p.(Arg151Cys)	16	89986117	C	T	57	35	866	rs1805007	0.0740812	14312	Conflicting classifications of pathogenicity	benign
MELA_1070	MODERATE	missense_variant	MC1R	NM_002386.3	c.451C>T	NP_002377.4	p.(Arg151Cys)	16	89986117	C	T	52	39	1137	rs1805007	0.0740812	14312	Conflicting classifications of pathogenicity	benign
MELA_1069	MODERATE	missense_variant	MC1R	NM_002386.3	c.451C>T	NP_002377.4	p.(Arg151Cys)	16	89986117	C	T	29	24	733	rs1805007	0.0740812	14312	Conflicting classifications of pathogenicity	benign
MELA_1067	MODERATE	missense_variant	MC1R	NM_002386.3	c.451C>T	NP_002377.4	p.(Arg151Cys)	16	89986117	C	T	79	82	2172	rs1805007	0.0740812	14312	Conflicting classifications of pathogenicity	benign
MELA_1064	MODERATE	missense_variant	MC1R	NM_002386.3	c.451C>T	NP_002377.4	p.(Arg151Cys)	16	89986117	C	T	50	38	1157	rs1805007	0.0740812	14312	Conflicting classifications of pathogenicity	benign
MELA_1062	MODERATE	missense_variant	MC1R	NM_002386.3	c.451C>T	NP_002377.4	p.(Arg151Cys)	16	89986117	C	T	55	54	1416	rs1805007	0.0740812	14312	Conflicting classifications of pathogenicity	benign
MELA_1049	MODERATE	missense_variant	MC1R	NM_002386.3	c.451C>T	NP_002377.4	p.(Arg151Cys)	16	89986117	C	T	64	40	941	rs1805007	0.0740812	14312	Conflicting classifications of pathogenicity	benign
MELA_1056	MODERATE	missense_variant	MC1R	NM_002386.3	c.451C>T	NP_002377.4	p.(Arg151Cys)	16	89986117	C	T	87	98	2789	rs1805007	0.0740812	14312	Conflicting classifications of pathogenicity	benign
MELA_0979	MODERATE	missense_variant	MC1R	NM_002386.3	c.451C>T	NP_002377.4	p.(Arg151Cys)	16	89986117	C	T	0	80	2745	rs1805007	0.0740812	14312	Conflicting classifications of pathogenicity	benign
MELA_1114	MODERATE	missense_variant	MC1R	NM_002386.3	c.451C>T	NP_002377.4	p.(Arg151Cys)	16	89986117	C	T	83	78	2102	rs1805007	0.0740812	14312	Conflicting classifications of pathogenicity	benign
MELA_0993	MODERATE	missense_variant	MC1R	NM_002386.3	c.451C>T	NP_002377.4	p.(Arg151Cys)	16	89986117	C	T	64	59	1713	rs1805007	0.0740812	14312	Conflicting classifications of pathogenicity	benign
MELA_0986	MODERATE	missense_variant	MC1R	NM_002386.3	c.451C>T	NP_002377.4	p.(Arg151Cys)	16	89986117	C	T	54	50	1267	rs1805007	0.0740812	14312	Conflicting classifications of pathogenicity	benign
MELA_1101	MODERATE	missense_variant	MC1R	NM_002386.3	c.451C>T	NP_002377.4	p.(Arg151Cys)	16	89986117	C	T	62	68	1571	rs1805007	0.0740812	14312	Conflicting classifications of pathogenicity	benign
MELA_1115	MODERATE	missense_variant	MC1R	NM_002386.3	c.451C>T	NP_002377.4	p.(Arg151Cys)	16	89986117	C	T	47	55	1394	rs1805007	0.0740812	14312	Conflicting classifications of pathogenicity	benign
MELA_0984	MODERATE	missense_variant	MC1R	NM_002386.3	c.451C>T	NP_002377.4	p.(Arg151Cys)	16	89986117	C	T	73	49	1207	rs1805007	0.0740812	14312	Conflicting classifications of pathogenicity	benign
MELA_1010	MODERATE	missense_variant	MC1R	NM_002386.3	c.451C>T	NP_002377.4	p.(Arg151Cys)	16	89986117	C	T	123	109	3002	rs1805007	0.0740812	14312	Conflicting classifications of pathogenicity	benign
MELA_0980	MODERATE	missense_variant	MC1R	NM_002386.3	c.451C>T	NP_002377.4	p.(Arg151Cys)	16	89986117	C	T	76	57	1349	rs1805007	0.0740812	14312	Conflicting classifications of pathogenicity	benign
MELA_0977	MODERATE	missense_variant	MC1R	NM_002386.3	c.451C>T	NP_002377.4	p.(Arg151Cys)	16	89986117	C	T	63	64	1693	rs1805007	0.0740812	14312	Conflicting classifications of pathogenicity	benign
MELA_0969	MODERATE	missense_variant	MC1R	NM_002386.3	c.451C>T	NP_002377.4	p.(Arg151Cys)	16	89986117	C	T	60	51	1461	rs1805007	0.0740812	14312	Conflicting classifications of pathogenicity	benign
MELA_0971	MODERATE	missense_variant	MC1R	NM_002386.3	c.451C>T	NP_002377.4	p.(Arg151Cys)	16	89986117	C	T	62	64	1761	rs1805007	0.0740812	14312	Conflicting classifications of pathogenicity	benign
MELA_1021	MODERATE	missense_variant	MC1R	NM_002386.3	c.451C>T	NP_002377.4	p.(Arg151Cys)	16	89986117	C	T	69	52	1580	rs1805007	0.0740812	14312	Conflicting classifications of pathogenicity	benign
MELA_0973	MODERATE	missense_variant	MC1R	NM_002386.3	c.451C>T	NP_002377.4	p.(Arg151Cys)	16	89986117	C	T	44	51	1564	rs1805007	0.0740812	14312	Conflicting classifications of pathogenicity	benign
MELA_1020	MODERATE	missense_variant	MC1R	NM_002386.3	c.451C>T	NP_002377.4	p.(Arg151Cys)	16	89986117	C	T	51	40	1003	rs1805007	0.0740812	14312	Conflicting classifications of pathogenicity	benign
MELA_1084	HIGH	stop_gained	MC1R	NM_002386.3	c.456C>A	NP_002377.4	p.(Tyr152Ter)	16	89986122	C	A	57	60	1576	rs201326893	0.000367399	265230	Conflicting classifications of pathogenicity	na
MELA_0978	MODERATE	missense_variant	MC1R	NM_002386.3	c.464T>C	NP_002377.4	p.(Ile155Thr)	16	89986130	T	C	60	54	1535	rs1110400	0.0106417	239154	Conflicting classifications of pathogenicity	benign
MELA_1060	MODERATE	missense_variant	MC1R	NM_002386.3	c.464T>C	NP_002377.4	p.(Ile155Thr)	16	89986130	T	C	79	56	1435	rs1110400	0.0106417	239154	Conflicting classifications of pathogenicity	benign
MELA_1095	MODERATE	missense_variant	MC1R	NM_002386.3	c.478C>T	NP_002377.4	p.(Arg160Trp)	16	89986144	C	T	76	69	1750	rs1805008	0.0771843	14310	Conflicting classifications of pathogenicity	benign
MELA_0976	MODERATE	missense_variant	MC1R	NM_002386.3	c.478C>T	NP_002377.4	p.(Arg160Trp)	16	89986144	C	T	13	15	438	rs1805008	0.0771843	14310	Conflicting classifications of pathogenicity	benign
MELA_1108	MODERATE	missense_variant	MC1R	NM_002386.3	c.478C>T	NP_002377.4	p.(Arg160Trp)	16	89986144	C	T	38	35	255	rs1805008	0.0771843	14310	Conflicting classifications of pathogenicity	benign
MELA_1063	MODERATE	missense_variant	MC1R	NM_002386.3	c.478C>T	NP_002377.4	p.(Arg160Trp)	16	89986144	C	T	41	44	1286	rs1805008	0.0771843	14310	Conflicting classifications of pathogenicity	benign
MELA_0982	MODERATE	missense_variant	MC1R	NM_002386.3	c.478C>T	NP_002377.4	p.(Arg160Trp)	16	89986144	C	T	62	61	1584	rs1805008	0.0771843	14310	Conflicting classifications of pathogenicity	benign
MELA_0974	MODERATE	missense_variant	MC1R	NM_002386.3	c.478C>T	NP_002377.4	p.(Arg160Trp)	16	89986144	C	T	90	84	2316	rs1805008	0.0771843	14310	Conflicting classifications of pathogenicity	benign
MELA_0975	MODERATE	missense_variant	MC1R	NM_002386.3	c.478C>T	NP_002377.4	p.(Arg160Trp)	16	89986144	C	T	68	47	1130	rs1805008	0.0771843	14310	Conflicting classifications of pathogenicity	benign
MELA_0967	MODERATE	missense_variant	MC1R	NM_002386.3	c.478C>T	NP_002377.4	p.(Arg160Trp)	16	89986144	C	T	67	53	1344	rs1805008	0.0771843	14310	Conflicting classifications of pathogenicity	benign
MELA_1073	MODERATE	missense_variant	MC1R	NM_002386.3	c.478C>T	NP_002377.4	p.(Arg160Trp)	16	89986144	C	T	60	74	2037	rs1805008	0.0771843	14310	Conflicting classifications of pathogenicity	benign
MELA_1096	MODERATE	missense_variant	MC1R	NM_002386.3	c.478C>T	NP_002377.4	p.(Arg160Trp)	16	89986144	C	T	27	21	641	rs1805008	0.0771843	14310	Conflicting classifications of pathogenicity	benign
MELA_1099	MODERATE	missense_variant	MC1R	NM_002386.3	c.478C>T	NP_002377.4	p.(Arg160Trp)	16	89986144	C	T	0	264	8889	rs1805008	0.0771843	14310	Conflicting classifications of pathogenicity	benign
MELA_1031	MODERATE	missense_variant	MC1R	NM_002386.3	c.478C>T	NP_002377.4	p.(Arg160Trp)	16	89986144	C	T	45	46	1220	rs1805008	0.0771843	14310	Conflicting classifications of pathogenicity	benign
MELA_1019	MODERATE	missense_variant	MC1R	NM_002386.3	c.478C>T	NP_002377.4	p.(Arg160Trp)	16	89986144	C	T	84	62	1521	rs1805008	0.0771843	14310	Conflicting classifications of pathogenicity	benign
MELA_1033	MODERATE	missense_variant	MC1R	NM_002386.3	c.478C>T	NP_002377.4	p.(Arg160Trp)	16	89986144	C	T	60	76	1823	rs1805008	0.0771843	14310	Conflicting classifications of pathogenicity	benign
MELA_1015	MODERATE	missense_variant	MC1R	NM_002386.3	c.478C>T	NP_002377.4	p.(Arg160Trp)	16	89986144	C	T	71	74	2051	rs1805008	0.0771843	14310	Conflicting classifications of pathogenicity	benign
MELA_1089	MODERATE	missense_variant	MC1R	NM_002386.3	c.478C>T	NP_002377.4	p.(Arg160Trp)	16	89986144	C	T	38	65	1776	rs1805008	0.0771843	14310	Conflicting classifications of pathogenicity	benign
MELA_1094	MODERATE	missense_variant	MC1R	NM_002386.3	c.478C>T	NP_002377.4	p.(Arg160Trp)	16	89986144	C	T	75	60	1433	rs1805008	0.0771843	14310	Conflicting classifications of pathogenicity	benign
MELA_1078	MODERATE	missense_variant	MC1R	NM_002386.3	c.478C>T	NP_002377.4	p.(Arg160Trp)	16	89986144	C	T	68	62	1699	rs1805008	0.0771843	14310	Conflicting classifications of pathogenicity	benign
MELA_1043	MODERATE	missense_variant	MC1R	NM_002386.3	c.478C>T	NP_002377.4	p.(Arg160Trp)	16	89986144	C	T	52	61	1593	rs1805008	0.0771843	14310	Conflicting classifications of pathogenicity	benign
MELA_1045	MODERATE	missense_variant	MC1R	NM_002386.3	c.478C>T	NP_002377.4	p.(Arg160Trp)	16	89986144	C	T	73	61	1785	rs1805008	0.0771843	14310	Conflicting classifications of pathogenicity	benign
MELA_1007	MODERATE	missense_variant	MC1R	NM_002386.3	c.478C>T	NP_002377.4	p.(Arg160Trp)	16	89986144	C	T	58	54	1501	rs1805008	0.0771843	14310	Conflicting classifications of pathogenicity	benign
MELA_1050	MODERATE	missense_variant	MC1R	NM_002386.3	c.478C>T	NP_002377.4	p.(Arg160Trp)	16	89986144	C	T	71	53	1316	rs1805008	0.0771843	14310	Conflicting classifications of pathogenicity	benign
MELA_1083	MODERATE	missense_variant	MC1R	NM_002386.3	c.478C>T	NP_002377.4	p.(Arg160Trp)	16	89986144	C	T	61	62	1478	rs1805008	0.0771843	14310	Conflicting classifications of pathogenicity	benign
MELA_0964	MODERATE	missense_variant	MC1R	NM_002386.3	c.478C>T	NP_002377.4	p.(Arg160Trp)	16	89986144	C	T	67	67	1788	rs1805008	0.0771843	14310	Conflicting classifications of pathogenicity	benign
MELA_1055	MODERATE	missense_variant	MC1R	NM_002386.3	c.478C>T	NP_002377.4	p.(Arg160Trp)	16	89986144	C	T	81	67	1569	rs1805008	0.0771843	14310	Conflicting classifications of pathogenicity	benign
MELA_0991	MODERATE	missense_variant	MC1R	NM_002386.3	c.478C>T	NP_002377.4	p.(Arg160Trp)	16	89986144	C	T	70	51	1199	rs1805008	0.0771843	14310	Conflicting classifications of pathogenicity	benign
MELA_1026	MODERATE	missense_variant	MC1R	NM_002386.3	c.488G>A	NP_002377.4	p.(Arg163Gln)	16	89986154	G	A	75	79	2159	rs885479	0.0486238	258652	Benign	benign
MELA_1090	MODERATE	missense_variant	MC1R	NM_002386.3	c.488G>A	NP_002377.4	p.(Arg163Gln)	16	89986154	G	A	53	77	2249	rs885479	0.0486238	258652	Benign	benign
MELA_1085	MODERATE	missense_variant	MC1R	NM_002386.3	c.488G>A	NP_002377.4	p.(Arg163Gln)	16	89986154	G	A	78	58	1614	rs885479	0.0486238	258652	Benign	benign
MELA_1058	MODERATE	missense_variant	MC1R	NM_002386.3	c.488G>A	NP_002377.4	p.(Arg163Gln)	16	89986154	G	A	78	74	1957	rs885479	0.0486238	258652	Benign	benign
MELA_1053	MODERATE	missense_variant	MC1R	NM_002386.3	c.488G>A	NP_002377.4	p.(Arg163Gln)	16	89986154	G	A	127	117	3335	rs885479	0.0486238	258652	Benign	benign
MELA_1052	MODERATE	missense_variant	MC1R	NM_002386.3	c.488G>A	NP_002377.4	p.(Arg163Gln)	16	89986154	G	A	65	73	1959	rs885479	0.0486238	258652	Benign	benign
MELA_1051	MODERATE	missense_variant	MC1R	NM_002386.3	c.488G>A	NP_002377.4	p.(Arg163Gln)	16	89986154	G	A	82	79	2226	rs885479	0.0486238	258652	Benign	benign
MELA_0995	MODERATE	missense_variant	MC1R	NM_002386.3	c.488G>A	NP_002377.4	p.(Arg163Gln)	16	89986154	G	A	57	64	1866	rs885479	0.0486238	258652	Benign	benign
MELA_1004	MODERATE	missense_variant	MC1R	NM_002386.3	c.488G>A	NP_002377.4	p.(Arg163Gln)	16	89986154	G	A	93	82	2088	rs885479	0.0486238	258652	Benign	benign
MELA_1012	MODERATE	missense_variant	MC1R	NM_002386.3	c.488G>A	NP_002377.4	p.(Arg163Gln)	16	89986154	G	A	67	70	1938	rs885479	0.0486238	258652	Benign	benign
MELA_1039	MODERATE	missense_variant	MC1R	NM_002386.3	c.488G>A	NP_002377.4	p.(Arg163Gln)	16	89986154	G	A	83	67	2009	rs885479	0.0486238	258652	Benign	benign
MELA_1013	MODERATE	missense_variant	MC1R	NM_002386.3	c.488G>A	NP_002377.4	p.(Arg163Gln)	16	89986154	G	A	72	70	1780	rs885479	0.0486238	258652	Benign	benign
MELA_1059	MODERATE	missense_variant	MC1R	NM_002386.3	c.836A>G	NP_002377.4	p.(Asn279Ser)	16	89986502	A	G	62	40	1072	rs376692024	7.35121e-05	573886	Uncertain significance	benign
MELA_1095	MODERATE	missense_variant	MC1R	NM_002386.3	c.880G>C	NP_002377.4	p.(Asp294His)	16	89986546	G	C	20	40	1116	rs1805009	0.018239	14307	Conflicting classifications of pathogenicity|risk factor	ambiguous
MELA_1116	MODERATE	missense_variant	MC1R	NM_002386.3	c.880G>C	NP_002377.4	p.(Asp294His)	16	89986546	G	C	71	86	2052	rs1805009	0.018239	14307	Conflicting classifications of pathogenicity|risk factor	ambiguous
MELA_1090	MODERATE	missense_variant	MC1R	NM_002386.3	c.880G>C	NP_002377.4	p.(Asp294His)	16	89986546	G	C	49	41	1092	rs1805009	0.018239	14307	Conflicting classifications of pathogenicity|risk factor	ambiguous
MELA_0967	MODERATE	missense_variant	MC1R	NM_002386.3	c.880G>C	NP_002377.4	p.(Asp294His)	16	89986546	G	C	58	58	1566	rs1805009	0.018239	na	na	ambiguous
MELA_1066	MODERATE	missense_variant	MC1R	NM_002386.3	c.880G>C	NP_002377.4	p.(Asp294His)	16	89986546	G	C	47	49	1513	rs1805009	0.018239	14307	Conflicting classifications of pathogenicity|risk factor	ambiguous
MELA_1042	MODERATE	missense_variant	MC1R	NM_002386.3	c.880G>C	NP_002377.4	p.(Asp294His)	16	89986546	G	C	38	37	1093	rs1805009	0.018239	14307	Conflicting classifications of pathogenicity|risk factor	ambiguous
MELA_0989	MODERATE	missense_variant	MITF	NM_000248.3	c.952G>A	NP_000239.1	p.(Glu318Lys)	3	70014091	G	A	34	27	768	rs149617956	0.00244089	29792	Pathogenic/Likely pathogenic|risk factor	na
MELA_0988	MODERATE	missense_variant	MITF	NM_000248.3	c.952G>A	NP_000239.1	p.(Glu318Lys)	3	70014091	G	A	43	45	1265	rs149617956	0.00244089	29792	Pathogenic/Likely pathogenic|risk factor	na
MELA_1108	MODERATE	missense_variant	OCA2	NM_000275.3	c.1465A>G	NP_000266.2	p.(Asn489Asp)	15	28228529	T	C	29	24	494	rs121918170	0.000705654	961	Pathogenic/Likely pathogenic	pathogenic
MELA_0974	MODERATE	missense_variant	OCA2	NM_000275.3	c.1901T>A	NP_000266.2	p.(Ile634Asn)	15	28196980	A	T	34	29	875	rs200692258	0.00016166	1191876	Likely pathogenic	pathogenic
MELA_1020	MODERATE	missense_variant	OCA2	NM_000275.3	c.2228C>T	NP_000266.2	p.(Pro743Leu)	15	28116316	G	A	18	14	314	rs121918167	0.000176362	956	Pathogenic/Likely pathogenic	pathogenic
MELA_1109	MODERATE	missense_variant	POT1	NM_015450.3	c.97A>G	NP_056265.2	p.(Lys33Glu)	7	124532347	T	C	19	18	396	rs749815652	0	1044582	Uncertain significance	pathogenic
MELA_0996	HIGH	frameshift_variant	POT1	NM_015450.3	c.281_282del	NP_056265.2	p.(Gln94ArgfsTer13)	7	124503667	CCT	C	32	22	827	rs1397398300	0	545902	Pathogenic/Likely pathogenic	na
MELA_1024	MODERATE	missense_variant	TERF1	NM_017489.3	c.376T>C	NP_059523.2	p.(Cys126Arg)	8	73926186	T	C	48	29	712	na	0	na	na	pathogenic
MELA_1094	HIGH	frameshift_variant	TERF2IP	NM_018975.4	c.60del	NP_061848.2	p.(Phe21SerfsTer2)	16	75681839	TG	T	65	72	2494	na	0	na	na	na
MELA_1043	MODERATE	missense_variant	TERF2IP	NM_018975.4	c.178G>A	NP_061848.2	p.(Gly60Arg)	16	75681958	G	A	15	30	1026	rs201689771	0	2447505	Conflicting classifications of pathogenicity	pathogenic
MELA_1046	MODERATE	missense_variant	TYR	NM_000372.5	c.823G>T	NP_000363.1	p.(Val275Phe)	11	88924373	G	T	20	39	1034	rs104894314	0.000367593	3773	Pathogenic/Likely pathogenic	benign
MELA_1043	MODERATE	missense_variant	TYR	NM_000372.5	c.1118C>A	NP_000363.1	p.(Thr373Lys)	11	88961072	C	A	22	22	656	rs61754388	0.00097056	3774	Pathogenic	pathogenic
MELA_1111	MODERATE	missense_variant	TYR	NM_000372.5	c.1118C>A	NP_000363.1	p.(Thr373Lys)	11	88961072	C	A	16	22	613	rs61754388	0.00097056	3774	Pathogenic	pathogenic
MELA_0970	HIGH	splice_donor_variant	TYRP1	NM_000550.3	c.913+2T>G	NP_000541.1	.	9	12698657	T	G	25	27	815	rs1394455331	0	1481935	Pathogenic/Likely pathogenic	na
MELA_1099	MODERATE	missense_variant	TYRP1	NM_000550.3	c.1137G>C	NP_000541.1	p.(Leu379Phe)	9	12704581	G	C	78	63	1598	rs1158047998	0	na	na	pathogenic

## Sheet: TableS3
Supplementary Table 3 | Variants in Other Cancer Genes
Sample ID	Impact	Consequence	Gene	Refseq Transcript ID	Nucleotide Change	Reqseq Protein ID	Amino Acid Change	Chromosome	Position	RefAllele	AltAllele	RefCount	AltCount	Var Quality	dbSNP	gnomAD NFE	ClinVar Variant ID	ClinVar Significance	AlphaMissense
MELA_0976	MODERATE	missense_variant	ABL1	NM_005157.6	c.589G>A	NP_005148.2	p.(Glu197Lys)	9	133738189	G	A	7	11	359	rs150134901	0.000426584	1555155	Conflicting classifications of pathogenicity	pathogenic
MELA_1063	HIGH	frameshift_variant	AFF1	NM_001166693.2	c.1735dup	NP_001160165.1	p.(Arg579ProfsTer97)	4	88035714	G	GC	24	8	175	rs765822219	7.40127e-05	na	na	na
MELA_1091	HIGH	frameshift_variant	AKAP9	NM_005751.4	c.3033_3034del	NP_005742.4	p.(Cys1012Ter)	7	91632263	CAT	C	13	8	297	na	0	na	na	na
MELA_1108	MODERATE	missense_variant	ARID2	NM_152641.4	c.346G>C	NP_689854.2	p.(Gly116Arg)	12	46205262	G	C	23	15	343	na	0	na	na	pathogenic
MELA_1072	MODERATE	missense_variant	ATIC	NM_004044.7	c.461T>C	NP_004035.2	p.(Val154Ala)	2	216190791	T	C	48	67	1505	rs145011610	0.000132318	2701715	Uncertain significance	pathogenic
MELA_1053	HIGH	stop_gained	BARD1	NM_000465.4	c.1652C>G	NP_000456.2	p.(Ser551Ter)	2	215617196	G	C	53	47	1226	rs587781707	1.46977e-05	141384	Pathogenic/Likely pathogenic	na
MELA_1022	MODERATE	missense_variant	BCR	NM_004327.4	c.2522G>A	NP_004318.3	p.(Gly841Asp)	22	23629461	G	A	124	26	334	na	0	na	na	pathogenic
MELA_0979	MODERATE	missense_variant	BRIP1	NM_032043.3	c.139C>G	NP_114432.2	p.(Pro47Ala)	17	59937223	G	C	14	12	361	rs28903098	0.000411668	4736	Conflicting classifications of pathogenicity	pathogenic
MELA_0982	MODERATE	missense_variant	BRIP1	NM_032043.3	c.1195G>A	NP_114432.2	p.(Glu399Lys)	17	59876606	C	T	22	35	890	rs587782816	0	142915	Uncertain significance	pathogenic
MELA_1099	HIGH	frameshift_variant	BRIP1	NM_032043.3	c.2606del	NP_114432.2	p.(Gln869ArgfsTer28)	17	59763495	CT	C	64	60	2053	na	0	2921972	Pathogenic	na
MELA_1115	MODERATE	missense_variant	CAMTA1	NM_015215.4	c.322A>G	NP_056030.1	p.(Ile108Val)	1	7309570	A	G	31	17	364	na	0	1313638	Uncertain significance	pathogenic
MELA_0997	MODERATE	missense_variant	CAMTA1	NM_015215.4	c.3127G>A	NP_056030.1	p.(Glu1043Lys)	1	7796464	G	A	98	72	1524	rs376194706	0.00013233	2638138	Uncertain significance	pathogenic
MELA_1036	MODERATE	missense_variant	CAMTA1	NM_015215.4	c.3220G>T	NP_056030.1	p.(Ala1074Ser)	1	7796557	G	T	53	49	1327	rs1558255664	0	2090554	Uncertain significance	pathogenic
MELA_1004	MODERATE	missense_variant	CAMTA1	NM_015215.4	c.4922G>A	NP_056030.1	p.(Arg1641Gln)	1	7812557	G	A	37	36	799	rs369220323	1.47011e-05	2978981	Uncertain significance	pathogenic
MELA_1092	MODERATE	missense_variant	CASP10	NM_032977.4	c.1348C>T	NP_116759.2	p.(Arg450Trp)	2	202074218	C	T	49	42	1131	rs758842495	2.94048e-05	655373	Uncertain significance	pathogenic
MELA_1058	MODERATE	missense_variant	CBLB	NM_170662.5	c.1519G>A	NP_733762.2	p.(Val507Met)	3	105422906	C	T	32	21	596	rs771867670	0	na	na	pathogenic
MELA_1089	MODERATE	missense_variant	CBLC	NM_012116.4	c.827G>T	NP_036248.3	p.(Gly276Val)	19	45287568	G	T	39	42	1066	na	0	na	na	pathogenic
MELA_1023	MODERATE	missense_variant	CDH11	NM_001797.4	c.2187C>A	NP_001788.2	p.(Asp729Glu)	16	64981710	G	T	49	36	838	rs149004152	1.4699e-05	2287224	Uncertain significance	pathogenic
MELA_1014	MODERATE	missense_variant	CDK12	NM_016507.4	c.2517C>A	NP_057591.2	p.(Phe839Leu)	17	37657600	C	A	6	5	131	rs773472616	0	na	na	pathogenic
MELA_0970	MODERATE	missense_variant	CDKN1A	NM_000389.5	c.74T>G	NP_000380.1	p.(Val25Gly)	6	36651952	T	G	52	45	1148	rs765248879	0.000264721	2288634	Uncertain significance	pathogenic
MELA_0993	HIGH	splice_donor_variant	CHEK2	NM_007194.4	c.444+1G>A	NP_009125.1	.	22	29121230	C	T	47	37	978	rs121908698	0.000176398	128075	Pathogenic/Likely pathogenic	na
MELA_0976	HIGH	stop_gained	CHN1	NM_001822.7	c.917C>G	NP_001813.1	p.(Ser306Ter)	2	175676286	G	C	1	6	223	na	0	na	na	na
MELA_1106	MODERATE	missense_variant	CYLD	NM_001042355.2	c.893A>G	NP_001035814.1	p.(His298Arg)	16	50788315	A	G	14	14	364	rs1386809033	0	na	na	pathogenic
MELA_1060	MODERATE	missense_variant	DICER1	NM_177438.2	c.83T>C	NP_803187.1	p.(Phe28Ser)	14	95599713	A	G	42	32	765	rs61729796	1.46985e-05	412135	Uncertain significance	pathogenic
MELA_0969	MODERATE	missense_variant	DNMT3A	NM_022552.4	c.2644C>T	NP_072046.2	p.(Arg882Cys)	2	25457243	G	A	50	22	461	rs377577594	0.000220699	375882	Pathogenic	pathogenic
MELA_1015	MODERATE	missense_variant	EIF3H	NM_003756.3	c.10C>T	NP_003747.1	p.(Arg4Cys)	8	117768027	G	A	21	19	611	rs752783910	1.46968e-05	na	na	pathogenic
MELA_1083	MODERATE	missense_variant	EIF3H	NM_003756.3	c.484C>T	NP_003747.1	p.(Leu162Phe)	8	117669527	G	A	43	61	1602	na	0	na	na	pathogenic
MELA_1004	MODERATE	missense_variant	ERCC1	NM_001983.4	c.724G>A	NP_001974.1	p.(Val242Met)	19	45917271	C	T	30	17	386	rs376832053	4.41189e-05	na	na	pathogenic
MELA_1000	MODERATE	missense_variant	EXT1	NM_000127.2	c.2072G>A	NP_000118.2	p.(Arg691His)	8	118812120	C	T	25	28	781	rs746678682	0	802436	Uncertain significance	pathogenic
MELA_1117	MODERATE	missense_variant	EZR	NM_001111077.2	c.1741G>A	NP_001104547.1	p.(Asp581Asn)	6	159187966	C	T	68	57	1360	rs1248495125	0	na	na	pathogenic
MELA_1012	MODERATE	missense_variant	FANCA	NM_000135.4	c.3391A>G	NP_000126.2	p.(Thr1131Ala)	16	89813256	T	C	65	36	757	rs574034197	0.000132298	237048	Pathogenic/Likely pathogenic	ambiguous
MELA_1045	HIGH	splice_acceptor_variant	FANCA	NM_000135.4	c.4261-2A>C	NP_000126.2	.	16	89805118	T	G	58	48	1300	rs915983602	0	545114	Pathogenic	na
MELA_1108	MODERATE	missense_variant	FANCF	NM_022725.4	c.67G>T	NP_073562.1	p.(Val23Phe)	11	22647290	C	A	15	22	536	rs777143902	7.34948e-05	408147	Uncertain significance	pathogenic
MELA_1106	HIGH	frameshift_variant	FANCF	NM_022725.4	c.1002_1003del	NP_073562.1	p.(Gln335GlyfsTer5)	11	22646353	TGC	T	38	32	1229	na	0	na	na	na
MELA_1068	MODERATE	missense_variant	FANCI	NM_001113378.1	c.3466G>C	NP_001106849.1	p.(Gly1156Arg)	15	89849354	G	C	35	38	1019	rs200026076	8.8199e-05	641227	Uncertain significance	pathogenic
MELA_1047	MODERATE	missense_variant	FBXW7	NM_001349798.2	c.1927G>A	NP_001336727.1	p.(Asp643Asn)	4	153244230	C	T	15	10	234	na	0	na	na	pathogenic
MELA_1068	MODERATE	missense_variant	FGFR2	NM_000141.4	c.755C>T	NP_000132.3	p.(Ser252Leu)	10	123279677	G	A	32	27	765	rs79184941	1.46964e-05	549484	Conflicting classifications of pathogenicity	pathogenic
MELA_1070	HIGH	frameshift_variant	FH	NM_000143.3	c.40dup	NP_000134.2	p.(Leu14ProfsTer42)	1	241682982	A	AG	51	39	1000	rs1060500900	2.94031e-05	405920	Conflicting classifications of pathogenicity	na
MELA_0998	MODERATE	missense_variant	FLCN	NM_144997.7	c.716G>A	NP_659434.2	p.(Arg239His)	17	17125878	C	T	59	58	1468	rs753948488	8.81834e-05	253233	Conflicting classifications of pathogenicity	pathogenic
MELA_1033	MODERATE	missense_variant	FUBP1	NM_003902.4	c.694G>C	NP_003893.2	p.(Asp232His)	1	78430596	C	G	19	23	702	na	0	na	na	pathogenic
MELA_0964	MODERATE	missense_variant	G6PC3	NM_138387.3	c.778G>C	NP_612396.1	p.(Gly260Arg)	17	42153148	G	C	57	45	1252	rs200478425	8.82016e-05	30874	Pathogenic	pathogenic
MELA_1088	MODERATE	missense_variant	GATA2	NM_032638.5	c.1024G>A	NP_116027.2	p.(Ala342Thr)	3	128200781	C	T	23	24	619	rs751285156	4.40969e-05	652480	Uncertain significance	pathogenic
MELA_1045	MODERATE	missense_variant	HEY1	NM_012258.4	c.292G>A	NP_036390.3	p.(Val98Met)	8	80678925	C	T	53	50	1274	na	0	na	na	pathogenic
MELA_0991	HIGH	frameshift_variant	HOXA13	NM_000522.5	c.418_419insCCGG	NP_000513.2	p.(Gly140AlafsTer88)	7	27239278	C	CCCGG	8	3	102	na	0	na	na	na
MELA_1055	HIGH	frameshift_variant	IDH1	NM_005896.3	c.13dup	NP_005887.2	p.(Ile5AsnfsTer13)	2	209116262	A	AT	20	22	543	rs754375602	4.41163e-05	na	na	na
MELA_1098	MODERATE	missense_variant	IDH1	NM_005896.3	c.128A>C	NP_005887.2	p.(Asp43Ala)	2	209113379	T	G	42	21	546	rs777761062	0	na	na	pathogenic
MELA_1040	MODERATE	missense_variant	IDH1	NM_005896.3	c.950G>T	NP_005887.2	p.(Arg317Leu)	2	209104628	C	A	49	33	877	rs1294399146	0	1767223	Uncertain significance	pathogenic
MELA_1005	MODERATE	missense_variant	IDH2	NM_002168.3	c.862C>T	NP_002159.2	p.(Arg288Trp)	15	90630449	G	A	27	37	981	rs149387924	2.94014e-05	na	na	pathogenic
MELA_0989	MODERATE	missense_variant	IKZF1	NM_006060.6	c.398T>C	NP_006051.1	p.(Met133Thr)	7	50444468	T	C	12	18	459	rs764847531	5.87889e-05	1691526	Uncertain significance	pathogenic
MELA_1044	MODERATE	missense_variant	JAK3	NM_000215.3	c.2836G>C	NP_000206.2	p.(Val946Leu)	19	17942179	C	G	19	35	972		0	na	na	pathogenic
MELA_1000	HIGH	frameshift_variant	KDM6A	NM_001291415.1	c.2108del	NP_001278344.1	p.(Ser703TrpfsTer40)	X	44928851	TC	T	22	4	83		0	na	na	na
MELA_0996	MODERATE	missense_variant	KMT2D	NM_003482.3	c.4801C>T	NP_003473.3	p.(Arg1601Cys)	12	49438689	G	A	26	26	727	rs768577245	1.46964e-05	na	na	pathogenic
MELA_1028	MODERATE	missense_variant	KMT2D	NM_003482.3	c.14108A>T	NP_003473.3	p.(Asp4703Val)	12	49422987	T	A	27	28	761	rs764223329	0	na	na	pathogenic
MELA_1083	HIGH	frameshift_variant	KTN1	NM_001079521.2	c.1849_1853del	NP_001072989.1	p.(Lys617AspfsTer2)	14	56106654	TAAAAC	T	48	31	1158	na	0	na	na	na
MELA_1090	MODERATE	missense_variant	KTN1	NM_001079521.2	c.3634G>A	NP_001072989.1	p.(Glu1212Lys)	14	56139677	G	A	27	20	486	rs370695157	0.000117675	na	na	pathogenic
MELA_1106	MODERATE	missense_variant	LAMA5	NM_005560.6	c.403C>T	NP_005551.3	p.(Arg135Cys)	20	60937503	G	A	23	22	584	rs200932249	0.000352734	2177744	Uncertain significance	pathogenic
MELA_1001	MODERATE	missense_variant	LRIG3	NM_153377.4	c.2198A>T	NP_700356.2	p.(Asp733Val)	12	59271520	T	A	46	40	1023		0	na	na	pathogenic
MELA_1082	HIGH	frameshift_variant	MAF	NM_005360.5	c.536del	NP_005351.2	p.(Pro179ArgfsTer89)	16	79633263	CG	C	8	3	97	na	0	na	na	na
MELA_0982	HIGH	frameshift_variant	MAML2	NM_032427.4	c.1812_1822del	NP_115803.1	p.(Gln605AlafsTer122)	11	95825372	TGTTGCTGCTGC	T	37	5	90	rs1473301929	0	na	na	na
MELA_0982	HIGH	frameshift_variant	MAML2	NM_032427.4	c.1824del	NP_115803.1	p.(Gln608HisfsTer73)	11	95825370	GC	G	37	5	92	rs1181015156	0	na	na	na
MELA_1052	HIGH	frameshift_variant	MBD4	NM_001276270.2	c.939dup	NP_001263199.1	p.(Glu314ArgfsTer13)	3	129155547	C	CT	37	9	115	rs558765093	0.000403093	1338644	Conflicting classifications of pathogenicity	na
MELA_1084	HIGH	stop_gained	MBD4	NM_001276270.2	c.1617C>G	NP_001263199.1	p.(Tyr539Ter)	3	129151376	G	C	47	50	1245	na	0	na	na	na
MELA_1025	MODERATE	missense_variant	MSH2	NM_000251.3	c.2293G>A	NP_000242.1	p.(Ala765Thr)	2	47705493	G	A	42	48	1240	rs63750368	0	216353	Conflicting classifications of pathogenicity	pathogenic
MELA_0980	MODERATE	missense_variant	MSH6	NM_000179.2	c.3817A>T	NP_000170.1	p.(Asn1273Tyr)	2	48033606	A	T	44	30	719	na	0	na	na	pathogenic
MELA_1039	HIGH	frameshift_variant	MUC1	NM_001371720.1	c.435_534del	NP_001358649.1	p.(Gly146ProfsTer900)	1	155161625	AGCCCGGGGCCGGCCTGGTGTCCGGGGCCGAGGTGACACCGTGGGCTTGGGGGGCGGTGGAGCCCGGGGCCGGCCTGGTGTCCGGGGCCGAGGTGACACCG	A	29	13	330	rs1557836385	0	na	na	na
MELA_1039	HIGH	frameshift_variant	MUC1	NM_001371720.1	c.536_543del	NP_001358649.1	p.(Ser179TrpfsTer250)	1	155161616	CGTGGGTGG	C	2	13	410	rs1556425383	0	na	na	na
MELA_1022	HIGH	frameshift_variant	NACA	NM_001365896.1	c.3558_3622del	NP_001352825.1	p.(Ala1187SerfsTer136)	12	57111691	CCTCCTTTTGGGGAGGGAGGAGTTGCAGCTGGGGTTGTGGGGGCCCCTTTGGGGGATGGGGTAGCT	C	66	39	651	na	0	na	na	na
MELA_1022	HIGH	frameshift_variant	NACA	NM_001365896.1	c.3624_3627del	NP_001352825.1	p.(Ala1210ProfsTer64)	12	57111686	CTAGA	C	43	39	717	na	0	na	na	na
MELA_0979	MODERATE	missense_variant	NDRG1	NM_006096.4	c.488T>C	NP_006087.2	p.(Ile163Thr)	8	134269069	A	G	38	36	965	rs748782766	0	916897	Uncertain significance	pathogenic
MELA_1091	MODERATE	missense_variant	NIN	NM_020921.3	c.334G>A	NP_065972.3	p.(Glu112Lys)	14	51259531	C	T	16	24	681	rs758651065	0	na	na	pathogenic
MELA_1053	MODERATE	missense_variant	NOTCH1	NM_017617.5	c.4548C>G	NP_060087.3	p.(Phe1516Leu)	9	139399800	G	C	125	115	3274	rs199740882	0	2562284	Conflicting classifications of pathogenicity	pathogenic
MELA_1063	MODERATE	missense_variant	NOTCH2	NM_024408.4	c.5906A>G	NP_077719.2	p.(Asp1969Gly)	1	120461052	T	C	10	9	208	na	0	na	na	pathogenic
MELA_1112	MODERATE	missense_variant	NPAT	NM_002519.3	c.3995C>G	NP_002510.2	p.(Ala1332Gly)	11	108031818	G	C	16	8	72	rs746692268	0	na	na	pathogenic
MELA_0978	MODERATE	missense_variant	NUP214	NM_005085.4	c.377G>A	NP_005076.3	p.(Arg126His)	9	134003854	G	A	42	44	1157	na	0	na	na	pathogenic
MELA_1075	MODERATE	missense_variant	NUP214	NM_005085.4	c.608A>C	NP_005076.3	p.(Lys203Thr)	9	134006168	A	C	39	36	1007	rs376659131	0	na	na	pathogenic
MELA_1075	HIGH	frameshift_variant	NUP214	NM_005085.4	c.5472del	NP_005076.3	p.(Ala1825ProfsTer36)	9	134074352	CT	C	62	50	1685	rs771679198	1.46968e-05	na	na	na
MELA_1073	MODERATE	missense_variant	PCM1	NM_006197.4	c.1111C>T	NP_006188.4	p.(Leu371Phe)	8	17810518	C	T	39	47	1257	rs190734999	0.000455909	2242401	Uncertain significance	pathogenic
MELA_1083	MODERATE	missense_variant	PCM1	NM_006197.4	c.3825A>C	NP_006188.4	p.(Lys1275Asn)	8	17830078	A	C	47	52	1158	na	0	na	na	pathogenic
MELA_1035	MODERATE	missense_variant	PER1	NM_002616.3	c.2163G>T	NP_002607.2	p.(Gln721His)	17	8049331	C	A	50	29	693	rs749076259	2.93936e-05	na	na	pathogenic
MELA_1054	MODERATE	missense_variant	PIK3CA	NM_006218.4	c.2975G>A	NP_006209.2	p.(Arg992Gln)	3	178951920	G	A	53	62	1740	rs1560150481	0	582675	Uncertain significance	pathogenic
MELA_1002	MODERATE	missense_variant	PLCB4	NM_000933.3	c.1025C>T	NP_000924.3	p.(Ser342Leu)	20	9365019	C	T	53	30	685	rs754989547	8.81938e-05	na	na	pathogenic
MELA_1082	HIGH	stop_gained	PMEL	NM_001200054.1	c.147T>A	NP_001186983.1	p.(Tyr49Ter)	12	56355446	A	T	11	16	513	rs746000820	4.41241e-05	na	na	na
MELA_1009	HIGH	frameshift_variant	PMEL	NM_001200054.1	c.202del	NP_001186983.1	p.(Leu68SerfsTer10)	12	56355232	AG	A	35	30	875	na	0	na	na	na
MELA_1013	HIGH	frameshift_variant	PMEL	NM_001200053.1	c.236dup	NP_001186982.1	p.(Val81SerfsTer45)	12	56351843	G	GC	29	31	804	rs757860355	0.000132271	na	na	na
MELA_1045	MODERATE	missense_variant	PMS1	NM_000534.4	c.178G>A	NP_000525.1	p.(Gly60Ser)	2	190660540	G	A	35	39	1084	rs1040600809	5.88201e-05	na	na	pathogenic
MELA_0993	HIGH	frameshift_variant	POLD1	NM_002691.4	c.2939_2946dup	NP_002682.2	p.(Leu983ArgfsTer65)	19	50919769	C	CGAGGCTGT	50	45	1716	na	0	na	na	na
MELA_1005	MODERATE	missense_variant	POLE	NM_006231.4	c.844C>T	NP_006222.2	p.(Pro282Ser)	12	133253197	G	A	37	60	1495	rs138207610	0.000132349	224588	Conflicting classifications of pathogenicity	pathogenic
MELA_1036	MODERATE	missense_variant	POLE	NM_006231.4	c.850A>G	NP_006222.2	p.(Lys284Glu)	12	133253191	T	C	46	41	903	rs568483856	4.41047e-05	405725	Uncertain significance	pathogenic
MELA_0996	HIGH	stop_gained,frameshift_variant	POLE	NM_006231.4	c.1503_1504del	NP_006222.2	p.(Cys501Ter)	12	133249394	TCA	T	60	73	2772	rs762636894	1.46985e-05	540762	Conflicting classifications of pathogenicity	na
MELA_0964	MODERATE	missense_variant	POU5F1	NM_002701.6	c.693G>T	NP_002692.2	p.(Lys231Asn)	6	31133028	C	A	44	39	1177	na	0	na	na	pathogenic
MELA_0967	MODERATE	missense_variant	RAD51B	NM_133510.4	c.287G>A	NP_598194.1	p.(Gly96Asp)	14	68301885	G	A	37	32	805	na	0	na	na	pathogenic
MELA_1004	MODERATE	missense_variant	RAD51D	NM_002878.3	c.793G>A	NP_002869.3	p.(Gly265Arg)	17	33428330	C	T	56	49	1228	rs140285068	5.88166e-05	142125	Uncertain significance	pathogenic
MELA_1047	HIGH	start_lost	RALGDS	NM_001271774.2	c.1A>T	NP_001258703.1	p.(Met1?)	9	136006470	T	A	8	7	178	rs1248033081	1.47072e-05	na	na	na
MELA_1096	HIGH	frameshift_variant	RECQL4	NM_004260.3	c.1573del	NP_004251.3	p.(Cys525AlafsTer33)	8	145740366	CA	C	24	28	1103	rs386833845	0.000426433	6066	Pathogenic	na
MELA_0982	MODERATE	missense_variant	RET	NM_020975.6	c.3169A>T	NP_066124.1	p.(Ile1057Phe)	10	43622152	A	T	31	25	638	na	0	3001259	Uncertain significance	pathogenic
MELA_1088	MODERATE	missense_variant	ROS1	NM_002944.2	c.2517C>A	NP_002935.2	p.(Asp839Glu)	6	117700302	G	T	33	14	325	rs199731317	0.000161793	na	na	pathogenic
MELA_0981	MODERATE	missense_variant	RPS20	NM_001023.3	c.335T>C	NP_001014.1	p.(Val112Ala)	8	56985674	A	G	16	5	71	na	0	na	na	pathogenic
MELA_1074	HIGH	frameshift_variant	RUNX1	NM_001754.4	c.1259_1260insGGGGG	NP_001745.2	p.(Glu422AlafsTer174)	21	36164615	G	GCCCCC	35	10	199	na	0	na	na	na
MELA_1056	HIGH	frameshift_variant	RUNX1	NM_001754.4	c.1270_1271del	NP_001745.2	p.(Ser424AlafsTer175)	21	36164603	CGA	C	47	16	238	na	0	na	na	na
MELA_0985	HIGH	frameshift_variant	RUNX1	NM_001754.4	c.1274_1275insCCCC	NP_001745.2	p.(Arg427AlafsTer174)	21	36164600	C	CGGGG	13	5	107	na	0	na	na	na
MELA_0983	MODERATE	missense_variant	SCN9A	NM_001365536.1	c.5542C>T	NP_001352465.1	p.(Arg1848Cys)	2	167055607	G	A	57	66	1793	rs1381335907	1.47029e-05	651348	Uncertain significance	pathogenic
MELA_1102	HIGH	frameshift_variant,splice_region_variant	SET	NM_003011.4	c.73_73+1insAAAAAGAACAGCAAGAAGCGATTGAACACATTGATGAA	NP_003002.2	p.(Val38LysfsTer18)	9	131451934	G	GAAAAAGAACAGCAAGAAGCGATTGAACACATTGATGAA	51	11	304	rs745491546	0	na	na	na
MELA_0969	MODERATE	missense_variant	SLC34A2	NM_006424.3	c.347A>G	NP_006415.3	p.(Asp116Gly)	4	25665920	A	G	44	30	648	rs754887557	1.47106e-05	na	na	pathogenic
MELA_1045	HIGH	splice_donor_variant	SLC34A2	NM_006424.3	c.1333+1G>A	NP_006415.3	.	4	25676035	G	A	55	67	1934	rs1460325497	2.93945e-05	na	na	na
MELA_1050	MODERATE	missense_variant	SLCO2A1	NM_005630.3	c.310G>A	NP_005621.2	p.(Gly104Arg)	3	133692594	C	T	47	55	1407	rs387907297	1.46981e-05	1350810	Likely pathogenic	pathogenic
MELA_0965	MODERATE	missense_variant	SLCO2A1	NM_005630.3	c.518T>C	NP_005621.2	p.(Met173Thr)	3	133673917	A	G	29	22	450	rs777035241	0	na	na	pathogenic
MELA_0979	HIGH	frameshift_variant	SLCO2A1	NM_005630.3	c.830dup	NP_005621.2	p.(Phe278LeufsTer18)	3	133670082	G	GA	36	7	73	rs751192029	0	37167	Pathogenic	na
MELA_0971	HIGH	splice_acceptor_variant	SMAD4	NM_005359.6	c.425-2A>C	NP_005350.1	.	18	48575663	A	C	35	61	1429		0	na	na	na
MELA_0971	MODERATE	missense_variant	SMAD9	NM_001127217.2	c.1376C>T	NP_001120689.1	p.(Pro459Leu)	13	37422841	G	A	45	65	1753	rs762627161	7.34991e-05	na	na	pathogenic
MELA_1022	MODERATE	missense_variant	SMARCA4	NM_003072.4	c.3703G>A	NP_003063.2	p.(Asp1235Asn)	19	11144122	G	A	75	98	2705	rs759192892	0	570188	Uncertain significance	pathogenic
MELA_1037	MODERATE	missense_variant	TCF7L1	NM_031283.3	c.1436C>T	NP_112573.1	p.(Pro479Leu)	2	85536254	C	T	36	44	1176	na	1.47076e-05	na	na	pathogenic
MELA_1098	HIGH	stop_gained	TET2	NM_001127208.2	c.2343_2344delinsTT	NP_001120680.1	p.(Glu782Ter)	4	106157442	GG	TT	18	25	255	na	0	na	na	na
MELA_1016	MODERATE	missense_variant	TFE3	NM_006521.6	c.1562T>G	NP_006512.2	p.(Leu521Arg)	X	48887835	A	C	54	35	926	na	0	na	na	pathogenic
MELA_1012	HIGH	frameshift_variant	TGFBR2	NM_003242.6	c.383del	NP_003233.4	p.(Lys128SerfsTer35)	3	30691871	GA	G	78	12	75	rs79375991	0	477546	Conflicting classifications of pathogenicity	na
MELA_1103	HIGH	frameshift_variant	TGFBR2	NM_003242.6	c.383dup	NP_003233.4	p.(Pro129AlafsTer3)	3	30691871	G	GA	62	13	112	rs79375991	3.01523e-05	662321	Uncertain significance	na
MELA_0981	MODERATE	missense_variant	THRAP3	NM_005119.4	c.2147A>T	NP_005110.2	p.(Asp716Val)	1	36762215	A	T	32	56	1267	na	0	na	na	pathogenic
MELA_1089	MODERATE	missense_variant	TMPRSS2	NM_005656.4	c.433G>A	NP_005647.3	p.(Glu145Lys)	21	42860333	C	T	46	46	1138	rs758778273	4.40904e-05	na	na	pathogenic
MELA_1082	MODERATE	missense_variant	TP53	NM_000546.5	c.360G>C	NP_000537.3	p.(Lys120Asn)	17	7579327	C	G	24	22	665		0	na	na	pathogenic
MELA_1005	MODERATE	missense_variant	TRIM24	NM_015905.3	c.1981C>G	NP_056989.2	p.(Pro661Ala)	7	138258354	C	G	17	21	525	rs1449370386	0	na	na	pathogenic
MELA_0985	HIGH	stop_gained	TSC2	NM_000548.5	c.3239T>G	NP_000539.2	p.(Leu1080Ter)	16	2129384	T	G	33	6	93	na	1.47754e-05	na	na	na
MELA_1053	MODERATE	missense_variant	WRAP53	NM_001143992.2	c.976G>C	NP_001137464.1	p.(Gly326Arg)	17	7605682	G	C	62	56	1550	na	0	na	na	pathogenic
MELA_1063	MODERATE	missense_variant	WRN	NM_000553.6	c.2529G>C	NP_000544.2	p.(Lys843Asn)	8	30977839	G	C	14	23	604	rs886062889	1.47323e-05	362807	Uncertain significance	pathogenic
MELA_1036	MODERATE	missense_variant	XPA	NM_000380.3	c.131C>A	NP_000371.1	p.(Ala44Asp)	9	100459444	G	T	39	47	1256	na	0	na	na	pathogenic
MELA_1090	MODERATE	missense_variant	XPC	NM_004628.4	c.2143C>T	NP_004619.3	p.(Arg715Trp)	3	14190421	G	A	39	25	699	rs536968411	0.000102941	na	na	pathogenic
